# Supplementary material for: A Convolutional Neural Networks-Based Approach for Texture Directionality Detection
Source: Sensors (Basel). 2022 Jan 12;22(2):562. doi: 10.3390/s22020562 (PMC8778371; doi:10.3390/s22020562)
Supplement: Supplementary file 1 [file sensors-22-00562-s001.zip]

Archive with 1 entries (1 files):
- sensors-1477693-supplementary.pdf
